# Supplementary material for: Investigation of intrafractional spinal cord and spinal canal movement during stereotactic MR-guided online adaptive radiotherapy for kidney cancer
Source: PLoS One. 2024 Oct 30;19(10):e0312032. doi: 10.1371/journal.pone.0312032 (PMC11524472; doi:10.1371/journal.pone.0312032)
Supplement: S1 File — (XLSX) [file pone.0312032.s001.xlsx]

## Sheet: Sheet1
ID	Age	Sex	SRTstart date	SRTend date	Dose	Compression	fr	Interval_PV	Interval_post	Interval_beamontime	Locationof thecone	Canal_preX	Canal_preY	Canal_preZ	Cord_preX	Cord_preY	Cord_preZ	L0_preX	L0_preY	L0_preZ	L1_preX	L1_preY	L1_preZ	L2_preX	L2_preY	L2_preZ	L3_preX	L3_preY	L3_preZ	Canal_DIR_pvX	Canal_DIR_pvY	Canal_DIR_pvZ	Canal_RIGID_pvX	Canal_RIGID_pvY	Canal_RIGID_pvZ	Cord_DIR_pvX	Cord_DIR_pvY	Cord_DIR_pvZ	Cord_RIGID_pvX	Cord_RIGID_pvY	Cord_RIGID_pvZ	L0_DIR_pvX	L0_DIR_pvY	L0_DIR_pvZ	L0_RIGID_pvX	L0_RIGID_pvY	L0_RIGID_pvZ	L1_DIR_pvX	L1_DIR_pvY
1	71	M	2023-03-27	2023-04-03	42	No	1fr	00:14:00	00:39:00	00:11:00	L1	-0.03	4.95	-5.31	-0.08	8.25	-5.81	-0.07	9.39	-5.8	0	6.21	-5.41	-0.02	2.97	-4.88	-0.13	0.03	-4.43																			-0.03	6.21
1							2fr	00:12:00	00:37:00	00:12:00		0.76	4.86	-5.19	0.62	8.34	-5.75	0.66	9.54	-5.66	0.82	6.36	-5.3	0.84	3	-4.74	0.81	-0.12	-4.37	0.77	4.98	-5.19	0.75	4.86	-5.19	0.64	8.46	-5.75	0.64	8.34	-5.77	0.67	9.66	-5.66	0.67	9.66	-5.68	0.84	6.48
1							3fr	00:11:00	00:30:00	00:09:00		-0.5	3.58	-5.12	-0.51	7.24	-5.65	-0.49	8.26	-5.57	-0.42	5.14	-5.22	-0.52	1.78	-4.65	-0.67	-1.34	-4.26	-0.47	3.64	-5.09	-0.51	3.58	-5.12	-0.52	7.3	-5.64	-0.5	7.24	-5.64	-0.51	8.32	-5.57	-0.49	8.26	-5.6	-0.43	5.2
2	83	F	2023-01-10	2023-01-17	30	Yes	1fr	00:24:00	01:01:00	00:13:00	L1	1.29	1.62	-6.89	0.96	4.56	-7.35	0.81	6.42	-7.59	1.02	3.48	-7.07	1.17	0.3	-6.54	1.57	-2.94	-6.27	1.32	1.68	-6.93	1.34	1.68	-6.97	0.98	4.68	-7.41	0.98	4.68	-7.39	0.85	6.48	-7.61	0.8	6.42	-7.62	1.04	3.54
2							2fr	00:28:00	00:43:00	00:13:00		0.76	0.66	-6.94	0.27	3.3	-7.4	0.21	5.22	-7.7	0.41	2.22	-7.11	0.66	-1.02	-6.52	1.04	-3.96	-6.24	0.72	0.72	-6.99	0.72	0.72	-6.99	0.24	3.42	-7.45	0.24	3.42	-7.45	0.19	5.28	-7.72	0.15	5.22	-7.74	0.38	2.34
2							3fr	00:24:00	00:40:00	00:14:00		0.13	1.26	-6.8	-0.18	4.26	-7.36	-0.24	6.12	-7.6	-0.13	3.06	-7.09	0.1	-0.24	-6.52	0.39	-3.48	-6.15	0.13	1.32	-6.86	0.09	1.26	-6.87	-0.19	4.26	-7.42	-0.15	4.26	-7.41	-0.26	6.18	-7.64	-0.26	6.12	-7.67	-0.13	3.12
3	69	M	2023-04-11	2023-04-18	42	Yes	1fr	00:12:00	00:42:00	00:09:00	L2	-0.98	-2.58	-6.29	-0.88	0.96	-6.49	-0.84	1.8	-6.63	-0.72	-1.08	-6.4	-0.98	-4.02	-6.17	-1.12	-6.9	-5.93	-1.06	-2.52	-6.36	-1.05	-2.58	-6.35	-0.96	1.08	-6.56	-1	0.84	-6.5	-0.9	1.92	-6.7	-0.9	1.8	-6.7	-0.8	-1.08
3							2fr	00:14:00	00:35:00	00:11:00		-0.18	-3.48	-6.26	-0.27	0.06	-6.5	-0.13	0.9	-6.69	0.02	-2.1	-6.34	-0.18	-5.1	-6.19	-0.24	-7.92	-5.93	-0.23	-3.48	-6.33	-0.22	-3.48	-6.39	-0.25	0.06	-6.6	-0.26	0.06	-6.59	-0.14	0.9	-6.77	-0.09	0.9	-6.75	-0.02	-2.1
3							3fr	00:12:00	00:30:00	00:10:00		-0.61	-3.6	-6.45	-0.63	-0.12	-6.6	-0.46	0.72	-6.8	-0.44	-2.22	-6.54	-0.42	-5.22	-6.34	-0.76	-8.1	-6.11	-0.61	-3.6	-6.44	-0.58	-3.6	-6.48	-0.58	-0.12	-6.61	-0.59	-0.12	-6.6	-0.43	0.72	-6.8	-0.46	0.72	-6.8	-0.41	-2.22
4	81	M	2023-03-23	2023-03-30	42	Yes	1fr	00:19:00	00:42:00	00:13:00	L1	0.25	0.48	-6.06	0.03	3.78	-6.88	0.08	5.22	-7.16	0.21	2.04	-6.3	0.36	-1.26	-5.57	0.45	-4.38	-4.96	0.28	0.54	-6.12	0.31	0.48	-6.1	0.09	3.9	-6.96	0.03	3.78	-6.89	0.11	5.34	-7.2	0.11	5.22	-7.18	0.24	2.16
4							2fr	00:15:00	00:36:00	00:13:00		0.63	1.26	-6.08	0.43	4.5	-6.91	0.47	6.06	-7.12	0.65	2.88	-6.29	0.8	-0.36	-5.59	0.89	-3.42	-4.96	0.59	1.32	-6.13	0.6	1.32	-6.1	0.44	4.56	-6.98	0.4	4.5	-6.95	0.45	6.18	-7.18	0.45	6.18	-7.19	0.65	2.94
4							3fr	00:14:00	00:35:00	00:13:00		-0.5	0.9	-6.22	-0.82	4.02	-7.09	-0.77	5.52	-7.27	-0.59	2.4	-6.34	-0.43	-0.78	-5.69	-0.2	-3.9	-5.07	-0.49	0.96	-6.25	-0.51	1.02	-6.25	-0.81	4.14	-7.14	-0.81	4.08	-7.14	-0.76	5.64	-7.3	-0.76	5.52	-7.31	-0.6	2.52
5	78	M	2023-09-26	2023-10-03	42	Yes	1fr	00:15:00	00:35:00	00:10:00	L1	-1.49	2.55	-7.83	-1.91	6.27	-8.71	-1.83	7.47	-8.64	-1.7	4.53	-8.25	-1.42	1.29	-7.66	-1.18	-2.13	-7.06	-1.52	2.55	-7.83	-1.52	2.55	-7.85	-1.93	6.27	-8.71	-1.91	6.27	-8.75	-1.85	7.47	-8.64	-1.86	7.47	-8.66	-1.72	4.53
5							2fr	00:15:00	01:00:00	00:11:00		-0.73	3.99	-7.68	-1	7.71	-8.58	-0.97	8.91	-8.57	-0.76	5.85	-8.13	-0.57	2.67	-7.48	-0.48	-0.63	-6.8	-0.8	4.05	-7.71	-0.79	3.99	-7.72	-1.07	7.83	-8.61	-1.01	7.71	-8.6	-1.01	9.03	-8.6	-0.95	8.91	-8.6	-0.83	5.91
5							3fr	00:20:00	00:42:00	00:11:00		-0.94	2.85	-7.72	-1.23	6.63	-8.62	-1.18	7.95	-8.63	-0.93	4.95	-8.2	-0.71	1.83	-7.6	-0.6	-1.71	-6.85	-0.88	2.91	-7.72	-0.89	2.85	-7.73	-1.18	6.69	-8.63	-1.17	6.63	-8.63	-1.11	8.07	-8.63	-1.15	7.95	-8.66	-0.89	5.01
6	71	M	2023-11-28		42	No	1fr	00:17:00	00:39:00	00:12:00	L1	-1.17	0.6	-7.31	-0.97	4.5	-8.17	-1.09	5.28	-8.03	-1.19	2.46	-7.75	-1.14	-0.6	-7.24	-1.13	-3.84	-6.64	-1.12	0.66	-7.34	-1.11	0.6	-7.33	-0.93	4.62	-8.2	-0.97	4.5	-8.2	-1.05	5.34	-8.07	-1.06	5.28	-8.05	-1.14	2.52
6							2fr	00:09:00	00:31:00	00:12:00		-0.45	0.42	-7.33	-0.25	4.32	-8.14	-0.36	5.04	-8.04	-0.47	2.28	-7.72	-0.4	-0.72	-7.36	-0.38	-3.96	-6.86	-0.42	0.42	-7.34	-0.41	0.42	-7.33	-0.21	4.32	-8.14	-0.21	4.32	-8.15	-0.32	5.04	-8.05	-0.31	5.04	-8.04	-0.44	2.28
6							3fr	00:08:00	00:30:00	00:12:00		0.58	0.9	-7.23	0.65	4.8	-8.07	0.59	5.58	-7.93	0.55	2.76	-7.65	0.62	-0.18	-7.23	0.7	-3.48	-6.77	0.61	0.9	-7.25	0.58	0.9	-7.23	0.68	4.8	-8.09	0.65	4.8	-8.07	0.62	5.58	-7.96	0.59	5.58	-7.93	0.58	2.76
7	79	M	2023-10-12	2023-10-19	42	Yes	1fr	00:12:00	00:36:00	00:13:00	L2				-1.09	-3.45	-7.13	-1.1	-1.11	-7.38	-1.07	-4.35	-6.87	-1.02	-7.89	-6.15										-1.1	-3.45	-7.17	-1.12	-3.57	-7.17	-1.12	-1.17	-7.42	-1.1	-1.11	-7.45	-1.08	-4.41
7							2fr	00:13:00	00:33:00	00:12:00		-0.99	-5.12	-6.36	-0.95	-2.3	-7.1	-0.94	0.16	-7.39	-0.98	-3.32	-6.8	-1.01	-6.86	-6.02	-1	-10.4	-5.28	-1.07	-5.06	-6.39	-1.08	-5.12	-6.41	-1.05	-2.24	-7.15	-1.05	-2.3	-7.14	-1.03	0.22	-7.41	-1.06	0.16	-7.41	-1.07	-3.26
7							3fr	00:12:00	00:32:00	00:11:00		-1.58	-4.5	-6.45	-1.49	-1.5	-7.31	-1.44	0.9	-7.52	-1.58	-2.58	-6.95	-1.64	-6.12	-6.18	-1.65	-9.72	-5.4	-1.59	-4.5	-6.5	-1.6	-4.5	-6.49	-1.53	-1.5	-7.37	-1.53	-1.5	-7.33	-1.5	0.9	-7.55	-1.48	0.9	-7.54	-1.6	-2.58
8	76	M	2023-05-23	2023-05-30	42	Yes	1fr	00:19:00	00:41:00	00:12:00	L1				1.57	-1.53	-7.04	1.54	0.21	-7.13	1.55	-3.03	-6.84	1.47	-6.33	-6.38										1.63	-1.53	-7.08	1.63	-1.47	-7.07	1.61	0.21	-7.16	1.6	0.09	-7.32	1.63	-2.97
8							2fr	00:20:00	00:47:00	00:12:00					1.01	-2.43	-7.51	0.91	-0.81	-7.54	0.99	-3.99	-7.23	1	-7.35	-6.88																0.97	-0.75	-7.57	0.92	-0.81	-7.55
8							3fr	00:21:00	00:42:00	00:12:00		0.88	-4.29	-6.61	0.93	-1.23	-7.12	0.87	0.57	-7.12	0.97	-2.67	-6.82	0.87	-6.09	-6.36	0.65	-9.33	-5.92	0.93	-4.23	-6.64	0.91	-4.29	-6.7	0.99	-1.23	-7.18	0.98	-1.23	-7.16	0.93	0.63	-7.16	0.84	0.69	-7.22	1.02	-2.67
9	74	M	2022-11-29	2022-12-06	42	Yes	1fr	00:18:00	00:55:00	00:13:00	L1	1.26	-1.02	-6.38	1.16	2.88	-7.04	1.26	4.02	-6.86	1.26	0.48	-6.64	1.32	-2.88	-6.17	1.26	-6.12	-5.78	1.29	-0.96	-6.42	1.26	-1.02	-6.45	1.18	3	-7.16	1.17	2.88	-7.11	1.3	4.14	-6.96	1.25	4.02	-6.92	1.29	0.6
9							2fr	00:19:00	00:42:00	00:11:00		-0.85	0.36	-6.2	-1.1	4.26	-6.92	-0.98	5.4	-6.74	-0.85	1.98	-6.45	-0.67	-1.32	-5.96	-0.61	-4.74	-5.5	-0.85	0.42	-6.21	-0.89	0.36	-6.23	-1.12	4.38	-6.98	-1.12	4.26	-6.98	-0.98	5.52	-6.78	-0.96	5.4	-6.77	-0.86	2.1
9							3fr	00:14:00	00:48:00	00:13:00		0.12	2.28	-6.39	-0.03	5.94	-7.02	0.06	7.2	-6.88	0.14	3.78	-6.56	0.34	0.48	-6.14	0.33	-2.7	-5.72	0.05	2.34	-6.44	0.03	2.28	-6.48	-0.11	6	-7.12	-0.17	5.94	-7.12	-0.03	7.26	-6.97	0.05	7.2	-6.91	0.08	3.84
10	74	M	2023-07-11	2023-07-18	42	Yes	1fr	00:18:00	00:43:00	00:13:00	L2	0.32	3.96	-6	0.19	5.58	-6.51	0.13	8.58	-6.59	0.28	5.52	-6.41	0.32	2.28	-6.08	0.33	-0.84	-5.53	0.29	3.6	-5.96	0.27	3.6	-5.97	0.16	5.22	-6.51	0.2	5.22	-6.47	0.11	8.22	-6.58	0.06	8.34	-6.57	0.24	5.16
10							2fr	00:10:00	00:38:00	00:17:00		-0.16	1.29	-5.5	-0.3	4.35	-6.32	-0.29	6.09	-6.29	-0.25	2.85	-5.93	-0.19	-0.45	-5.27	-0.03	-3.63	-4.69	-0.16	1.29	-5.47	-0.15	1.29	-5.45	-0.29	4.35	-6.31	-0.3	4.35	-6.33	-0.28	6.09	-6.27	-0.29	6.09	-6.29	-0.23	2.85
10							3fr	00:12:00	00:38:00	00:14:00		0.3	0.33	-5.58	-0.01	3.33	-6.31	0.12	5.07	-6.33	0.21	1.77	-5.94	0.43	-1.35	-5.32	0.6	-4.47	-4.76	0.28	0.03	-5.59	0.32	-0.09	-5.57	-0.03	3.09	-6.34	-0.01	2.85	-6.31	0.09	4.77	-6.35	0.13	4.59	-6.36	0.18	1.53
11	73	F	2023-07-06	2023-07-13	42	No	1fr	00:14:00	00:35:00	00:12:00	L1										-0.52	9.3	-8.15	-0.3	6.24	-7.79	-0.05	3.06	-7.53
11							2fr	00:21:00	00:43:00	00:10:00														-1.07	6.4	-8.11	-0.84	3	-7.8
11							3fr	00:18:00	00:39:00	00:11:00														0.13	6.4	-8.2	0.3	3	-7.87
12	67	F	2023-02-28	2023-03-07	42	Yes	1fr	00:09:00	00:30:00	00:12:00	L1	1.73	-0.84	-5.05	1.5	2.4	-5.36	1.52	3.66	-5.32	1.58	0.72	-5.03	1.64	-2.28	-5.03	1.91	-5.28	-4.94	1.74	-0.84	-5.06	1.75	-0.84	-5.06	1.5	2.4	-5.41	1.5	2.28	-5.4	1.51	3.66	-5.36	1.52	3.66	-5.31	1.58	0.72
12							2fr	00:13:00	00:32:00	00:12:00		1.41	-0.66	-5.05	1.12	2.64	-5.37	1.11	3.78	-5.31	1.2	0.96	-5.12	1.41	-2.04	-5.03	1.61	-5.1	-4.98	1.44	-0.66	-5.06	1.45	-0.66	-5.1	1.15	2.64	-5.41	1.14	2.64	-5.43	1.13	3.78	-5.32	1.12	3.78	-5.36	1.22	0.96
12							3fr	00:09:00	00:30:00	00:11:00		1.78	-1.68	-5.15	1.59	1.56	-5.5	1.65	2.82	-5.48	1.61	-0.06	-5.22	1.67	-3	-5.11	1.99	-6.06	-5.06	1.79	-1.68	-5.16	1.79	-1.68	-5.18	1.6	1.56	-5.54	1.58	1.56	-5.54	1.66	2.82	-5.5	1.62	2.82	-5.48	1.62	-0.06
13	47	M	2023-07-03	2023-07-07	42	No	1fr	00:28:00	00:49:00	00:14:00	L1	-1.27	2.5	-5.5	-1.49	6.2	-6.23	-1.44	7.7	-6.05	-1.43	4.4	-5.56	-1.31	1.1	-5.01	-1.11	-2.5	-4.68	-1.19	2.5	-5.51	-1.17	2.5	-5.53	-1.43	6.2	-6.24	-1.4	6.2	-6.23	-1.38	7.7	-6.05	-1.4	7.7	-6.04	-1.36	4.4
13							2fr	00:13:00	00:37:00	00:13:00		-0.04	3.3	-5.51	-0.12	7	-6.27	-0.14	8.5	-6.09	-0.1	5.1	-5.61	-0.07	1.7	-5.06	0.03	-1.8	-4.74	-0.06	3.3	-5.52	-0.07	3.3	-5.52	-0.14	7	-6.27	-0.16	7	-6.28	-0.16	8.5	-6.09	-0.14	8.5	-6.09	-0.13	5.1
13							3fr	00:09:00	00:34:00	00:14:00		-0.6	2.4	-5.37	-0.89	6	-6.13	-0.81	7.6	-5.95	-0.73	4.3	-5.48	-0.64	0.8	-4.89	-0.45	-2.7	-4.55	-0.59	2.4	-5.34	-0.6	2.4	-5.37	-0.87	6	-6.11	-0.89	6	-6.13	-0.8	7.6	-5.94	-0.8	7.6	-5.95	-0.71	4.3
14	80	M	2023-07-18	2023-07-25	42	Yes	1fr	00:16:00	00:47:00	00:23:00	L2	-0.91	-5.01	-5.09	-0.96	-2.07	-6.34	-0.97	-0.45	-6.44	-0.97	-3.81	-5.77	-1.01	-6.87	-4.73	-0.91	-9.87	-3.53	-0.86	-5.01	-5.15	-0.85	-5.01	-5.14	-0.92	-2.01	-6.42	-0.94	-2.07	-6.39	-0.92	-0.39	-6.49	-0.95	-0.45	-6.46	-0.93	-3.75
14							2fr	00:10:00	00:43:00	00:22:00		-0.34	-4.71	-5.21	-0.5	-1.77	-6.41	-0.5	-0.09	-6.59	-0.47	-3.33	-5.92	-0.5	-6.45	-4.86	-0.34	-9.51	-3.65	-0.34	-4.71	-5.23	-0.33	-4.71	-5.25	-0.46	-1.71	-6.44	-0.5	-1.77	-6.43	-0.47	-0.09	-6.6	-0.5	-0.09	-6.63	-0.45	-3.27
14							3fr	00:10:00	00:37:00	00:16:00		0.08	-4.17	-4.96	0.23	-1.47	-6.24	0.2	0.15	-6.38	0.15	-3.03	-5.74	0.08	-5.97	-4.63	0.13	-8.79	-3.5	0.09	-4.17	-5.02	0.08	-4.17	-4.96	0.23	-1.47	-6.29	0.23	-1.47	-6.25	0.21	0.15	-6.42	0.2	0.15	-6.38	0.18	-3.03
15	55	M	2023-06-28	2023-07-06	42	Yes	1fr	00:11:00	00:21:00	00:08:00	L1	-1.42	-3.45	-6.61	-1.27	0.27	-7.29	-1.28	1.77	-7.37	-1.45	-1.65	-6.9	-1.61	-5.07	-6.19	-1.71	-8.61	-5.66	-1.47	-3.39	-6.66	-1.48	-3.45	-6.66	-1.33	0.33	-7.35	-1.34	0.27	-7.36	-1.34	1.83	-7.41	-1.33	1.77	-7.4	-1.51	-1.65
15							2fr	00:15:00	00:44:00	00:17:00		-0.89	-3.27	-6.25	-0.75	0.51	-6.93	-0.76	2.01	-7.04	-0.92	-1.41	-6.48	-1.07	-4.83	-5.75	-1.13	-8.43	-5.23	-0.89	-3.21	-6.34	-0.89	-3.27	-6.34	-0.73	0.57	-7.02	-0.74	0.51	-6.99	-0.75	2.07	-7.12	-0.76	2.01	-7.08	-0.9	-1.41
15							3fr	00:10:00	00:34:00	00:14:00		-1.61	-4.44	-6.27	-1.4	-0.6	-7.02	-1.4	0.84	-7.11	-1.61	-2.58	-6.55	-1.73	-6	-5.8	-1.96	-9.6	-5.21	-1.69	-4.38	-6.32	-1.66	-4.44	-6.33	-1.44	-0.54	-7.07	-1.43	-0.6	-7.06	-1.43	0.9	-7.16	-1.44	0.84	-7.15	-1.68	-2.58
16	81	M	2023-03-28	2023-04-04	42	Yes	1fr	00:15:00	00:36:00	00:11:00	L1	-0.6	3.6	-6.87	-0.49	7.02	-7.49	-0.5	8.52	-7.48	-0.64	5.28	-7.24	-0.67	2.04	-6.86	-0.73	-1.26	-6.53	-0.69	3.72	-6.9	-0.68	3.6	-6.88	-0.6	7.14	-7.53	-0.59	7.02	-7.51	-0.6	8.64	-7.49	-0.63	8.52	-7.52	-0.72	5.4
16							2fr	00:12:00	00:31:00	00:11:00		1.15	4.98	-6.98	1.09	8.34	-7.54	1.12	9.96	-7.61	1.15	6.9	-7.27	1.16	3.6	-6.96	1.19	0.18	-6.59	1.16	5.1	-7.03	1.18	5.1	-7.03	1.07	8.46	-7.58	1.1	8.46	-7.56	1.12	10.08	-7.64	1.1	10.08	-7.64	1.16	7.02
16							3fr	00:17:00	00:34:00	00:12:00														0.73	2.8	-6.91	0.8	-0.9	-6.51
17	69	M	2023-09-05	2023-09-11	42	Yes	1fr	00:16:00	00:39:00	00:13:00	L3	-0.93	-0.3	-6.87	-0.89	0.9	-7.11	-0.85	4.7	-7.68	-0.92	1.4	-7.41	-1.04	-1.9	-7.07	-0.9	-5.3	-6.33	-0.91	-0.4	-6.89	-0.92	-0.4	-6.92	-0.92	0.8	-7.13	-0.93	0.9	-7.14	-0.9	4.7	-7.67	-0.9	4.7	-7.69	-0.93	1.4
17							2fr	00:14:00	00:38:00	00:12:00		1.25	-0.7	-6.73	1.5	0.4	-7.01	1.58	4.6	-7.71	1.42	1.4	-7.4	1.19	-1.9	-7	1.12	-5.6	-6.17	1.27	-0.7	-6.78	1.25	-0.7	-6.77	1.46	0.4	-7.08	1.46	0.4	-7.05	1.52	4.6	-7.75	1.53	4.6	-7.75	1.4	1.4
17							3fr	00:22:00	00:47:00	00:12:00		-0.2	-1.2	-6.64	-0.03	-0.2	-6.81	0.01	4	-7.51	-0.09	0.7	-7.18	-0.28	-2.7	-6.79	-0.16	-6.2	-5.98	-0.11	-1.2	-6.67	-0.13	-1.2	-6.72	-0.08	-0.2	-6.86	-0.11	-0.2	-6.81	-0.04	4	-7.54	-0.06	4	-7.54	-0.11	0.7
18	75	M	2023-07-27	2023-08-03	42	Yes	1fr	00:15:00	00:54:00	00:13:00	L1	-1.17	-3.39	-8.37	-1.05	0.93	-8.63	-1.13	1.29	-8.64	-1.3	-1.71	-8.67	-1.29	-4.83	-8.53	-1.12	-7.89	-8.08	-1.12	-3.69	-8.36	-1.15	-3.75	-8.38	-1.02	0.63	-8.65	-1.03	0.45	-8.66	-1.08	0.99	-8.67	-1.06	0.93	-8.67	-1.25	-2.07
18							2fr	00:16:00	00:44:00	00:12:00		-0.76	-3.39	-8.5	-0.57	0.99	-8.71	-0.65	1.35	-8.67	-0.79	-1.65	-8.77	-0.79	-4.77	-8.65	-0.63	-7.95	-8.2	-0.76	-3.63	-8.46	-0.75	-3.63	-8.49	-0.6	0.63	-8.71	-0.52	0.75	-8.66	-0.67	1.05	-8.66	-0.67	1.11	-8.67	-0.79	-2.01
18							3fr	00:12:00	00:52:00	00:12:00		-1.47	-0.57	-8.63	-1.24	1.77	-8.54	-1.23	3.75	-8.51	-1.38	1.11	-8.67	-1.57	-1.77	-8.81	-1.63	-4.77	-8.74	-1.4	-0.63	-8.65	-1.38	-0.63	-8.64	-1.17	1.65	-8.58	-1.15	1.65	-8.58	-1.16	3.63	-8.56	-1.17	3.63	-8.58	-1.32	0.93
19	79	M	2024-01-12	2024-01-17	42	Yes	1fr	00:18:00	00:42:00	00:13:00	L1	0.05	-4.98	-7.28	0.25	-1.38	-7.94	0.22	0	-7.74	0.05	-3.24	-7.69	-0.08	-6.6	-7.48	-0.08	-9.96	-6.99	-0.05	-4.98	-7.32	-0.06	-5.1	-7.31	0.13	-1.38	-8	0.11	-1.5	-8	0.12	0	-7.79	0.08	-0.12	-7.8	-0.05	-3.24
19							2fr	00:17:00	00:41:00	00:12:00		0.76	-3.66	-7.51	0.79	0.06	-8.05	0.82	1.26	-7.96	0.73	-1.92	-7.93	0.67	-5.16	-7.68	0.82	-8.46	-7.2	0.79	-3.66	-7.55	0.8	-3.66	-7.55	0.83	0.06	-8.11	0.84	0.06	-8.11	0.86	1.26	-8.01	0.86	1.26	-8.02	0.76	-1.92
19							3fr	00:13:00	00:34:00	00:13:00		-0.38	-4.08	-7.37	-0.25	-0.48	-7.91	-0.22	0.84	-7.84	-0.41	-2.34	-7.8	-0.47	-5.64	-7.58	-0.35	-8.88	-7	-0.46	-4.08	-7.41	-0.44	-4.08	-7.43	-0.35	-0.48	-7.98	-0.33	-0.48	-7.97	-0.3	0.84	-7.9	-0.28	0.84	-7.91	-0.48	-2.34
20	79	M	2024-02-06	2024-02-13	42	Yes	1fr	00:10:00	00:30:00	00:10:00	L1	-0.5	-0.99	-6.41	-0.53	2.61	-6.96	-0.49	4.11	-6.84	-0.5	0.93	-6.57	-0.46	-2.37	-6.18	-0.41	-5.85	-5.78	-0.5	-0.99	-6.44	-0.5	-0.99	-6.41	-0.53	2.61	-6.97	-0.52	2.61	-6.97	-0.49	4.11	-6.87	-0.49	4.11	-6.84	-0.5	0.93
20							2fr	00:08:00	00:28:00	00:10:00		0.54	-1.64	-6.26	0.63	1.8	-6.78	0.69	3.36	-6.76	0.54	0.18	-6.44	0.36	-3.24	-5.95	0.34	-6.6	-5.55	0.54	-1.68	-6.27	0.54	-1.68	-6.29	0.63	1.8	-6.8	0.64	1.8	-6.8	0.69	3.36	-6.77	0.69	3.26	-6.78	0.54	0.18
20							3fr	00:10:00	00:28:00	00:11:00		1.79	-1.2	-6.25	1.9	2.4	-6.82	1.92	3.9	-6.75	1.8	0.84	-6.44	1.68	-2.58	-5.97	1.54	-6.06	-5.57	1.8	-1.14	-6.28	1.79	-1.2	-6.28	1.92	2.46	-6.84	1.91	2.4	-6.86	1.93	3.96	-6.78	1.93	3.9	-6.78	1.81	0.84
21	81	F	2024-02-13	2024-02-20	42	Yes	1fr	00:14:00	00:38:00	00:12:00	L2	0.54	-8.52	-7.5	0.4	-6.66	-8.22	0.41	-4.8	-8.56	0.5	-7.32	-7.98	0.6	-9.84	-7.31	0.66	-12.3	-6.58	0.49	-8.52	-7.53	0.49	-8.52	-7.53	0.33	-6.66	-8.25	0.33	-6.66	-8.25	0.35	-4.86	-8.58	0.35	-4.86	-8.58	0.46	-7.38
21							2fr	00:23:00	00:45:00	00:13:00		-0.6	-6.42	-7.26	-0.74	-4.74	-7.97	-0.73	-2.46	-8.43	-0.6	-5.16	-7.83	-0.51	-7.8	-7.09	-0.45	-10.38	-6.27	-0.62	-6.48	-7.27	-0.62	-6.42	-7.31	-0.76	-4.74	-7.98	-0.75	-4.74	-8.01	-0.75	-2.46	-8.42	-0.73	-2.46	-8.47	-0.62	-5.16
21							3fr	00:12:00	00:35:00	00:13:00								0.51	-6.18	-8.78	0.64	-8.76	-8.22																			0.48	-6.18	-8.78	0.51	-6.18	-8.78	0.61	-8.76
22	72	F	2024/02/20	2024-02-27	30	Yes	1fr	00:18:00	00:38:00	00:10:00	L1	-1.14	-1.44	-6.7	-1.45	2.16	-6.9	-1.37	3	-6.84	-1.29	0.18	-6.8	-1.07	-2.64	-6.51	-0.96	-5.88	-6.74	-1.09	-1.44	-6.74	-1.13	-1.44	-6.73	-1.44	2.16	-6.96	-1.45	2.16	-6.93	-1.35	3	-6.89	-1.36	3	-6.86	-1.25	0.18
22							2fr	00:19:00	00:40:00	00:11:00		-0.76	-0.9	-6.82	-0.95	2.76	-7	-0.89	3.84	-6.91	-0.93	1.08	-6.88	-0.74	-1.98	-6.65	-0.59	-5.34	-6.83	-0.76	-0.84	-6.89	-0.76	-0.9	-6.82	-1.01	2.88	-7.12	-0.96	2.76	-7.06	-0.92	3.9	-7.04	-0.95	3.84	-7.02	-0.94	1.14
22							3fr	00:16:00	00:39:00	00:11:00		-0.64	-2.52	-6.65	-1.01	1.14	-6.81	-0.91	2.1	-6.7	-0.81	-0.78	-6.68	-0.56	-3.72	-6.45	-0.44	-7.02	-6.69	-0.6	-2.52	-6.72	-0.61	-2.52	-6.71	-0.97	1.14	-6.93	-0.97	1.14	-6.89	-0.86	2.1	-6.79	-0.88	2.1	-6.79	-0.77	-0.72
[truncated: 52 more columns]
